# Supplementary material for: Tracking Fungal Growth: Establishment of Arp1 as a Marker for Polarity Establishment and Active Hyphal Growth in Filamentous Ascomycetes
Source: J Fungi (Basel). 2021 Jul 20;7(7):580. doi: 10.3390/jof7070580 (PMC8304394; doi:10.3390/jof7070580)
Supplement: Supplementary file 1 [file jof-07-00580-s001.zip]

Archive with 15 entries (15 files):
- supplementary files/Video 1.avi
- supplementary files/Video 2.avi
- supplementary files/Video 3.avi
- supplementary files/Video 4.avi
- supplementary files/Video 5.avi
- supplementary files/Video 6.avi
- supplementary files/Video 7.avi
- supplementary files/Video-1.mov
- supplementary files/Video-2.mov
- supplementary files/Video-3.mov
- supplementary files/Video-4.mov
- supplementary files/Video-5.mov
- supplementary files/Video-6.mov
- supplementary files/Video-7.mov
- supplementary files/Supplementary_Material_Grothetal_revised.pdf
